# Supplementary material for: Memory Training Program Decreases the Circulating Level of Cortisol and Pro-inflammatory Cytokines in Healthy Older Adults
Source: Front Mol Neurosci. 2017 Jul 24;10:233. doi: 10.3389/fnmol.2017.00233 (PMC5522887; doi:10.3389/fnmol.2017.00233)
Supplement: Supplementary file 1 [file Table_1.XLS]

## Sheet: Foglio1
	Regression analysis - Table 3 - Coefficients
	Model		Non-standardized coefficients		Standardaized coefficients	t	Sig.
			B	Error Standard deviation	Beta
	1	(Costant)	31.0847	1.94118		16.0133	2.46283e-23
		Age	-0.0685915	0.0278131	-0.303375	-2.46616	0.016532
	2	(Costante)	30.7363	1.89581		16.2128	2.09542e-23
		Age	-0.0477781	0.0288231	-0.211319	-1.65763	0.1027
		Cortisol	-0.00804798	0.00383972	-0.267201	-2.09598	0.0403826
	3	(Costant)	29.0841	2.16509		13.4332	1.86829e-19
		Age	-0.0343192	0.0298378	-0.151791	-1.15019	0.254786
		WIP1	1.38001	0.904478	0.198104	1.52576	0.132506
		Cortisol	-0.00688026	0.00387358	-0.228431	-1.7762	0.080945
	4	(Costant)	29.4338	2.2267		13.2186	7.34847e-19
		Age	-0.0280018	0.0304817	-0.123979	-0.918644	0.362222
		WIP1	1.01442	0.965614	0.145724	1.05054	0.297983
		IL-1beta	-0.0281225	0.0275526	-0.139282	-1.02068	0.311793
		Cortisol	-0.00629752	0.00392802	-0.210098	-1.60323	0.11451
	5	(Costant)	29.8952	2.60783		11.4636	3.34454e-16
		Age	-0.0270547	0.0308445	-0.119785	-0.877132	0.38423
		WIP1	0.804967	1.14486	0.115636	0.703117	0.484949
		IL-1beta	-0.0258931	0.0285031	-0.128241	-0.908431	0.367614
		IL-18	-0.0022065	0.00635073	-0.0589636	-0.34744	0.729587
		Cortisol	-0.00606733	0.00401428	-0.202419	-1.51144	0.136402
	6	(Costant)	31.4723	3.12467		10.0722	5.29795e-14
		Age	-0.0329567	0.0315483	-0.145917	-1.04464	0.300842
		WIP1	0.364218	1.2427	0.0523212	0.293087	0.770579
		IL-1beta	-0.0175368	0.029956	-0.0868544	-0.585417	0.560706
		IL-18	-0.00270485	0.00638276	-0.0722809	-0.423774	0.673414
		IL-6	-0.809942	0.881103	-0.13715	-0.919237	0.362059
		Cortisol	-0.00556374	0.00405711	-0.185618	-1.37136	0.175936
	Dependent variable MMSE score - Anova
	Model		Sum of squares	df	Mean of squares	F	Sig.
	Age	Regression	16.5078	1	16.5078	6.08196	0.016532
		Residual	162.853	60	2.71422
		Total	179.361	61
	Model		R	R-square	Adjusted-R-square
		Age	0.303375	0.0920366	0.0769039
	Dependent variable MMSE score - Anova
	Model		Sum of squares	df	Mean of squares	F	Sig.
	Cortisol	Regression	20.7347	1	20.7347	7.84285	0.00685557
		Residual	158.626	60	2.64377
		Total	179.361	61
	Model		R	R-square	Adjusted-R-square
		Cortisol	0.340005	0.115603	0.100863
	Dependent variable MMSE score - Anova
	Model		Sum of squares	df	Mean of squares	F	Sig.
	WIP-1	Regression	18.6318	1	18.6318	6.95523	0.0106269
		Residual	160.729	60	2.67882
		Total	179.361	61
	Model		R	R-square	Adjusted-R-square
		WIP-1	0.322302	0.103879	0.0889435
	Dependent variable MMSE score - Anova
	Model		Sum of squares	df	Mean of squares	F	Sig.
	IL-1beta	Regression	15.6513	1	15.6513	5.75314	0.0196393
		Residual	160.509	59	2.72048
		Total	176.16	60
	Model		R	R-square	Adjusted-R-square
		IL-1beta	0.298073	0.0888472	0.0734039
	Dependent variable MMSE score - Anova
	Model		Sum of squares	df	Mean of squares	F	Sig.
	IL-18	Regression	18.7876	1	18.7876	7.02021	0.0102876
		Residual	160.573	60	2.67622
		Total	179.361	61
	Model		R	R-square	Adjusted-R-square
		IL-18	0.323647	0.104748	0.0898268
	Dependent variable MMSE score - Anova
	Model		Sum of squares	df	Mean of squares	F	Sig.
	IL-6	Regression	15.6974	1	15.6974	5.75476	0.0195684
		Residual	163.664	60	2.72773
		Total	179.361	61
	Model		R	R-square	Adjusted-R-square
		IL-6	0.295835	0.0875185	0.0723105
